# Supplementary material for: Background selection for camouflage shifts in accordance with color change in an intertidal prawn
Source: Behav Ecol. 2024 Jul 27;35(5):arae060. doi: 10.1093/beheco/arae060 (PMC11453103; doi:10.1093/beheco/arae060)
Supplement: arae060_suppl_Supplementary_Data [file arae060_suppl_supplementary_data.zip]

Archive with 3 entries (3 files):
- Behaviour Analysis.R
- Colour Change Analysis.R
- Beh.Sw.Data.csv
