# Supplementary material for: Background selection for camouflage shifts in accordance with color change in an intertidal prawn
Source: Behav Ecol. 2024 Jul 27;35(5):arae060. doi: 10.1093/beheco/arae060 (PMC11453103; doi:10.1093/beheco/arae060)
Supplement: arae060_suppl_Supplementary_Data [file arae060_suppl_supplementary_data.zip › Behaviour Analysis.R]

library("afex")
library("emmeans")
library("dplyr")
library("ggplot2")
library("cowplot")
library("ggbeeswarm")
library("effects")

###Behavioural Switch Analysis###

B.SW<- read.csv("Beh.Sw.Data.csv", header=TRUE)
attach(B.SW)
names(B.SW)

### Defining the variables###
B.SW$Colour <- as.factor(B.SW$Colour)
B.SW$Day <- as.numeric(as.character(B.SW$Day))
B.SW$Outcome <- as.numeric(as.character(B.SW$Outcome)) 
### 0 = green sea lettuce, 1 = red dulse  

str(B.SW)

######################

###Removing data for prawns not making choice
BS1 <- B.SW %>%
  filter(!is.na(Outcome)) %>% 
    droplevels()


###Model 1
BS_Day_Mixed1 <- mixed(Outcome ~ Colour + Day + Colour:Day + (1|ID), 
  data = BS1, 
  method = "LRT", 
  family = binomial)

###ANOVA Type 3 LRT 
BS_Day_Mixed1
#Prawn colour types show a difference in behavioural preference (X2 = 5.15, d.f = 1, p = 0.02) 
#Prawn behaviour changes over the experiment for the two colour types (X2 = 4.31, d.f = 1, p = 0.04) 
summary(BS_Day_Mixed1)


a<- afex_plot(BS_Day_Mixed1, "Day", "Colour", 
          mapping = c("shape", "fill", "linetype","color"),  
          point_arg = list(size = 4), line_arg = list(size = 1),
          error_arg = list(size = 1, width = 0, linetype = 1),
          error_ci = TRUE,
          data_arg = list(width = 1),
          data_plot= FALSE,
          data_geom = ggplot2::geom_point)

a
b <- a +scale_fill_manual(values = (c("chartreuse1", "firebrick1")))
b

c <- b + scale_color_manual(values=c("chartreuse3", "firebrick3"))
c

d <- c + ylab("Probability of Choice")

e <- d + ylim(0,1)
e
e + theme_classic() + theme(panel.border = element_blank(), panel.grid.major = element_blank(),
                            panel.grid.minor = element_blank(), axis.line = element_line(colour = "black"))+
  theme(axis.text.x = element_text(color = "black", 
                                   size = 11, angle = 0),
        axis.text.y = element_text(color = "black", 
                                   size = 11, angle = 45)) +
  theme(axis.ticks = element_blank())+
  theme(axis.title.y = element_text(face="bold", colour="black", size=12))+
  theme(axis.title.x = element_text(face="bold", colour="black", size=12))+
  theme(plot.title = element_text(color="black", size=12, face="bold.italic"))+
  theme(plot.title=element_text( hjust=0.5, vjust=1, face='bold'))+
  theme(plot.title = element_text(color="black", size=12, face="bold.italic"))+
  theme(legend.title = element_text(colour="black", size=12, face="bold"))+
  theme(legend.text = element_text(colour="black", size = 11))

          
###Hue
mixed(Outcome ~ Colour + Hue + Colour:Hue + (1|ID), 
      data = B.SW, 
      method = "LRT", 
      family = binomial)
###No significant results

###JND
mixed(Outcome ~ Colour + JND + Colour:JND + (1|ID), 
      data = B.SW, 
      method = "LRT", 
      family = binomial)
###No significant results

###Day to factor (and  remake model) to get proportion of choice for each day
###by colour type 
BS1$Day <- as.factor(BS1$Day)
BS_Day_Mixed1F <- mixed(Outcome ~ Colour + Day + Colour:Day + (1|ID), 
                       data = BS1, 
                       method = "LRT", 
                       family = binomial)
emm_choice <- emmeans(BS_Day_Mixed1F, "Day", 
                       by = "Colour", type = "response")
emm_choice

plot(emm_choice)

afex_plot(emm_choice, "Day", "Colour", 
          data_geom = geom_violin)
          
          


citation("afex")
