# Supplementary material for: Background selection for camouflage shifts in accordance with color change in an intertidal prawn
Source: Behav Ecol. 2024 Jul 27;35(5):arae060. doi: 10.1093/beheco/arae060 (PMC11453103; doi:10.1093/beheco/arae060)
Supplement: arae060_suppl_Supplementary_Data [file arae060_suppl_supplementary_data.zip › Colour Change Analysis.R]

library(lme4)
library(lmerTest)
library(effects)
library(lsmeans)
library(LMERConvenienceFunctions)

###Behavioural Switch - Colour Change Analysis###

B.SW<- read.csv("Beh.Sw.Data.csv", header=TRUE)
attach(B.SW)
names(B.SW)
str(B.SW)

### Defining the variables###
B.SW$Colour <- as.factor(B.SW$Colour)
B.SW$Choice <- as.factor(B.SW$Choice)
B.SW$Day <- as.numeric(as.character(B.SW$Day))
B.SW$Outcome <- as.factor(B.SW$Outcome)

###Only for Tukey###
B.SW$Day <- as.factor(B.SW$Day)

###Subsetting Prawn Colour###
bsdata_green<-B.SW[B.SW$Colour=="green",]
bsdata_red<-B.SW[B.SW$Colour=="red",]

###################
###Colour Change###
###################

#####Hue#####

###View Data ###
library(ggplot2)
ggplot(bsdata_green, aes(group=Day, x=Day, y=Hue)) + 
  geom_boxplot() +
  ggtitle("BS CC - Green Prawns")

ggplot(bsdata_red, aes(group=Day, x=Day, y=Hue)) + 
  geom_boxplot() +
  ggtitle("BS CC - Red Prawns")

####Green Prawns####
BS_GG_Hue<-lmer(Hue~Day+(1|ID),
                na.action = na.omit,bsdata_green)
anova(BS_GG_Hue)

summary(BS_GG_Hue)
###Prawns show a change in hue over time###
###F(1-74)=114.01, p<0.01###

# testing model assumptions
mcp.fnc(BS_GG_Hue)


####Red Prawns####

BS_RG_Hue<-lmer(Hue~Day+(1|ID),
                na.action = na.omit,bsdata_red)
anova(BS_RG_Hue)
summary(BS_RG_Hue)
###Prawns show a change in Hue over time###
###F(1-64)=145.88, p<0.01###

# testing model assumptions
mcp.fnc(BS_RG_Hue)


# a posteriori Tukey test

B.SW$Day <- as.factor(B.SW$Day)

goby_hue_green_tukey<-lsmeans(BS_GG_Hue,~Day)
pairs(goby_hue_green_tukey)
goby_hue_red_tukey<-lsmeans(BS_RG_Hue,~Day)
pairs(goby_hue_red_tukey)


#####JND#####

###View Data###

ggplot(bsdata_green, aes(group=Day, x=Day, y=JND)) + 
  geom_boxplot() +
  ggtitle("BS CC - Green Prawns")

ggplot(bsdata_red, aes(group=Day, x=Day, y=JND)) + 
  geom_boxplot() +
  ggtitle("BS CC - Red Prawns")

####Green Prawns####
BS_GG_JND<-lmer(JND~Day+(1|ID),
                na.action = na.omit,bsdata_green)
anova(BS_GG_JND)
summary(BS_GG_JND)
###Prawns show a change in JND over time###
###F(1-79)=86.43, p<0.01###

# testing model assumptions
mcp.fnc(BS_GG_JND)


####Red Prawns####
BS_RG_JND<-lmer(JND~Day+(1|ID),
                na.action = na.omit,bsdata_red)
anova(BS_RG_JND)
summary(BS_RG_JND)
###Prawns show a change in JND over time###
###F(1-71)=220.84, p<0.01###

# testing model assumptions
mcp.fnc(BS_RG_JND)


goby_jnd_green_tukey<-lsmeans(BS_GG_JND,~Day)
pairs(goby_jnd_green_tukey)
goby_jnd_red_tukey<-lsmeans(BS_RG_JND,~Day)
pairs(goby_jnd_red_tukey)
