# Supplementary material for: Background selection for camouflage shifts in accordance with color change in an intertidal prawn
Source: Behav Ecol. 2024 Jul 27;35(5):arae060. doi: 10.1093/beheco/arae060 (PMC11453103; doi:10.1093/beheco/arae060)
Supplement: arae060_suppl_Supplementary_Data [file arae060_suppl_supplementary_data.zip › Beh.Sw.Data.csv]

Batch	ID	O.ID	Photo.ID	Day	Colour	Choice	Outcome	JND	LW.Mean	MW.Mean	SW.Mean	Hue
1	1	1	G1	0	green	NA	NA	8.911203358	15127.717	13605.737	3089.882	0.107536045
1	1	1	G1	15	green	green	0	1.793375058	10196.434	8703.36	3935.018	0.20820428
1	1	1	G1	30	green	NA	NA	2.43887911	22998.044	20748.439	13255.175	0.302999786
1	2	2	R1	0	red	green	0	8.445115832	7362.972	6079.578	3707.841	0.275828693
1	2	2	R1	15	red	green	0	1.015384318	17636.746	15806.94	4734.471	0.141565466
1	2	2	R1	30	red	green	0	1.14547013	22474.683	20233.86	5390.178	0.126208426
1	3	3	G2	0	green	red	1	7.207370075	13425.23	11921.833	2774.463	0.109458954
1	3	3	G2	15	green	green	0	2.929727027	12349.166	10800.633	5468.994	0.236243693
1	3	3	G2	30	green	red	1	2.85735674	14946.255	12887.88	7899.177	0.283794593
1	4	4	R2	0	red	red	1	12.61211188	4616.025	3854.656	3325.171	0.392550611
1	4	4	R2	15	red	green	0	4.692878896	21369.399	19337.723	7811.973	0.191906787
1	4	4	R2	30	red	NA	NA	5.399974777	27817.285	24976.468	10598.762	0.200757881
1	5	5	G3	0	green	red	1	7.043948185	18951.753	16786.326	4107.754	0.114940537
1	5	5	G3	15	green	red	1	6.318214136	14243.266	13473.946	10139.556	0.365821642
1	5	5	G3	30	green	red	1	6.060592009	18004.973	16165.612	11413.696	0.334021089
1	6	6	R3	0	red	red	1	14.56575889	4459.684	3724.065	2877.107	0.351563446
1	6	6	R3	15	red	red	1	1.628744099	17367.425	15573.039	3548.21	0.107715848
1	6	6	R3	30	red	green	0	1.131443525	22922.702	20633.33	6411.946	0.147211436
1	7	7	G4	0	green	red	1	7.744606232	20233.616	17817.519	3971.63	0.104376124
1	7	7	G4	15	green	green	0	5.876064243	18562.003	16350.172	4513.948	0.129294379
1	7	7	G4	30	green	green	0	2.095849248	17936.15	15924.642	8196.475	0.242063889
1	8	8	R4	0	red	green	0	18.56510629	2316.472	1956.42	2125.292	0.49738959
1	8	8	R4	15	red	green	0	7.882821722	7243.085	6622.155	2603.728	0.187788167
1	8	8	R4	30	red	green	0	0.295153466	19005.439	16985.226	4716.032	0.131034867
1	9	9	G5	0	green	green	0	12.17257471	17527.915	15533.337	3349.47	0.101311045
1	9	9	G5	15	green	green	0	4.381137155	7934.385	6896.28	3733.493	0.251741442
1	9	9	G5	30	green	red	1	1.544476471	12905.07	11289.639	7586.146	0.31354566
1	10	10	R5	0	red	green	0	6.554814328	7484.832	6088.678	3285.484	0.242051172
1	10	10	R5	15	red	NA	NA	2.249092134	21837.601	19186.582	4486.209	0.109355231
1	10	10	R5	30	red	green	0	0.508445235	22956.643	20432.012	5080.903	0.117102109
1	11	11	R6	0	red	red	1	8.941278835	5976.827	4804.481	2942.288	0.272906404
1	11	11	R6	15	red	green	0	1.89482967	17971.615	15914.061	3488.819	0.102958519
1	11	11	R6	30	red	red	1	1.683030951	23388.6	20791.989	5164.409	0.116893168
1	12	12	G6	0	green	red	1	12.50978316	17767.017	15774.609	2716.882	0.081000307
1	12	12	G6	15	green	red	1	1.912912556	8371.253	7420.889	3832.532	0.242686014
1	12	12	G6	30	green	red	1	3.862825963	9642.346	7988.127	4108.985	0.233061529
1	13	13	G7	0	green	NA	NA	9.246421645	21955.764	19263.33	3591.312	0.087127388
1	13	13	G7	15	green	NA	NA	4.796882178	13757.849	12264.855	7480.219	0.287449721
1	13	13	G7	30	green	NA	NA	NA	NA	NA	NA	NA
1	14	14	R7	0	red	red	1	14.35660116	14730.018	13462.522	11897.806	0.422019655
1	14	14	R7	15	red	red	1	14.97325699	25121.786	24995.316	22620.499	0.451352893
1	14	14	R7	30	red	green	0	7.369698449	33507.008	30569.035	13974.901	0.218098689
1	15	15	G8	0	green	green	0	10.11094918	21214.178	18894.707	4166.836	0.103888104
1	15	15	G8	15	green	green	0	9.999898724	10491.07	9264.246	3997.764	0.202363961
1	15	15	G8	30	green	NA	NA	5.105165273	15167.701	13036.393	5493.29	0.194769242
1	16	16	R8	0	red	red	1	8.374792444	8736.622	7451.436	4685.652	0.28945115
1	16	16	R8	15	red	green	0	0.873705055	18407.647	16353.597	4321.744	0.124326506
1	16	16	R8	30	red	red	1	1.48497044	25351.227	22691.989	6506.556	0.135431317
1	17	17	G9	0	green	NA	NA	4.151455672	22323.201	19751.927	5356.285	0.127302881
1	17	17	G9	15	green	green	0	7.15101754	15582.072	14181.053	9610.578	0.322902182
1	17	17	G9	30	green	NA	NA	2.270366455	17675.246	15784.492	11495.479	0.343561537
1	18	18	R9	0	red	green	0	7.180870343	6097.801	5153.613	3493.318	0.310478132
1	18	18	R9	15	red	red	1	5.332248152	17317.863	15272.456	3216.725	0.098701857
1	18	18	R9	30	red	green	0	0.439235779	20407.416	18198.492	4127.948	0.106925292
1	19	19	G10	0	green	green	0	9.328568049	27660.553	24713.332	6572.36	0.125489259
1	19	19	G10	15	green	NA	NA	NA	NA	NA	NA	NA
1	19	19	G10	30	green	NA	NA	NA	NA	NA	NA	NA
1	20	20	R10	0	red	red	1	12.02034454	12670.275	11434.986	9188.491	0.381181975
1	20	20	R10	15	red	green	0	3.922461906	29348.329	26482.601	10047.397	0.179961125
1	20	20	R10	30	red	NA	NA	NA	NA	NA	NA	NA
1	21	21	G11	0	green	red	1	11.27291031	25305.739	22574.01	5912.567	0.123487845
1	21	21	G11	15	green	green	0	9.948029484	25331.115	22666.799	6725.157	0.140113527
1	21	21	G11	30	green	green	0	8.409495668	24218.002	21387.757	6212.526	0.136222401
1	22	22	R11	0	red	red	1	7.258675496	6344.993	5265.076	3339.544	0.287642046
1	22	22	R11	15	red	red	1	2.760367579	20440.044	18098.578	4474.3	0.116099117
1	22	22	R11	30	red	NA	NA	0.233560028	25943.584	23262.826	6243.673	0.126887391
1	23	23	G12	0	green	NA	NA	8.826393788	19403.359	17173.836	2878.981	0.078709726
1	23	23	G12	15	green	green	0	3.72568232	10074.892	8590.845	3190.179	0.170910958
1	23	23	G12	30	green	NA	NA	NA	NA	NA	NA	NA
1	24	24	R12	0	red	red	1	17.33750618	2091.729	1705.058	1812.172	0.47729093
1	24	24	R12	15	red	red	1	7.917321378	14072	12724.831	5470.575	0.204150073
1	24	24	R12	30	red	red	1	4.425270699	24928.099	22302.511	7440.992	0.157545964
1	25	25	G13	0	green	NA	NA	6.437011427	25710.768	23102.783	5903.81	0.120946128
1	25	25	G13	15	green	green	0	5.582083202	23774.776	22554.162	14896.56	0.321538991
1	25	25	G13	30	green	green	0	5.109560068	18839.98	17891.939	14455.741	0.393547122
1	26	26	R13	0	red	red	1	15.26315157	3217.345	2900.13	2904.811	0.47483823
1	26	26	R13	15	red	NA	NA	14.84748779	5108.418	5035.548	4690.853	0.46242791
1	26	26	R13	30	red	NA	NA	NA	NA	NA	NA	NA
1	27	27	G14	0	green	green	0	11.53047233	13475.979	12093.321	2472.726	0.096706832
1	27	27	G14	15	green	red	1	6.331065683	9919.121	8662.497	3055.975	0.164462266
1	27	27	G14	30	green	NA	NA	5.777193604	13481.065	11399.001	4947.087	0.198837374
1	28	28	R14	0	red	red	1	10.58681742	2670.796	1980.481	1240.967	0.266801354
1	28	28	R14	15	red	NA	NA	2.492593877	17478.952	15661.91	4439.185	0.13394899
1	28	28	R14	30	red	green	0	1.482114956	21169.142	18960.798	4722.304	0.117675332
1	29	29	G15	0	green	green	0	7.17609288	21807.378	19547.316	4201.924	0.101606942
1	29	29	G15	15	green	NA	NA	4.673558614	17709.339	15658.814	4444.103	0.133183967
1	29	29	G15	30	green	NA	NA	NA	NA	NA	NA	NA
1	30	30	R15	0	red	red	1	12.51790716	4004.464	3188.116	2422.458	0.336799591
1	30	30	R15	15	red	green	0	2.163304091	18321.976	16333.566	4606.548	0.132923848
1	30	30	R15	30	red	red	1	1.072942894	23831.207	21135.52	5342.812	0.118817009
1	31	31	R16	0	red	red	1	9.86082047	10324.428	8781.035	5037.203	0.263652496
1	31	31	R16	15	red	red	1	3.610642344	22933.782	20578.341	6506.514	0.149533361
1	31	31	R16	30	red	green	0	2.483095633	28510.91	25807.365	9192.883	0.16924107
1	32	32	G16	0	green	green	0	5.891108918	25856.907	23275.788	6490.452	0.132100468
1	32	32	G16	15	green	green	0	4.0625801	15237.021	13196.329	4350.08	0.152992173
1	32	32	G16	30	green	green	0	2.982676049	15918.847	13547.319	6771.377	0.229801767
1	33	33	R17	0	red	red	1	15.88214941	4090.319	3772.174	3385.121	0.430540415
1	33	33	R17	15	red	green	0	8.416054467	14507.01	13260.262	5975.463	0.215198058
1	33	33	R17	30	red	green	0	1.543636757	25687.396	23296.951	8118.15	0.165729473
1	34	34	G17	0	green	green	0	4.948913421	27832.205	25256.605	8502.792	0.160161661
1	34	34	G17	15	green	NA	NA	NA	NA	NA	NA	NA
1	34	34	G17	30	green	NA	NA	NA	NA	NA	NA	NA
1	35	35	R18	0	red	green	0	13.44790087	5224.208	4135.249	2983.065	0.318722016
1	35	35	R18	15	red	red	1	3.774464202	18089.699	16127.522	4589.868	0.134139123
1	35	35	R18	30	red	NA	NA	1.493214962	26866.551	24020.6	6981.032	0.137186537
1	36	36	G18	0	green	green	0	7.687420635	24700.475	21971.145	4846.513	0.103842828
1	36	36	G18	15	green	NA	NA	4.828830269	13815.585	11702.961	3433.253	0.134539523
1	36	36	G18	30	green	red	1	2.378875514	16862.133	14462.03	6274.999	0.200324555
1	37	37	R19	0	red	green	0	10.51461745	5641.956	4681.245	3257.744	0.315574985
1	37	37	R19	15	red	red	1	0.652276595	17723.932	15687.485	3819.023	0.114302934
1	37	37	R19	30	red	green	0	NA	NA	NA	NA	NA
1	38	38	G19	0	green	green	0	4.882395998	20125.495	18242.797	6030.042	0.157162117
1	38	38	G19	15	green	green	0	4.547668033	11381.787	10007.533	6609.936	0.30902974
1	38	38	G19	30	green	NA	NA	2.368938113	12460.772	10415.454	6482.15	0.283357491
1	39	39	R20	0	red	green	0	10.82294909	13998.016	12249.22	7227.574	0.275365147
1	39	39	R20	15	red	green	0	6.595317678	27531.202	24922.562	9824.802	0.187304042
1	39	39	R20	30	red	red	1	4.89807023	31842.859	28872.544	11249.582	0.185283823
1	40	40	G20	0	green	green	0	8.939150518	17316.476	15491.111	4048.832	0.123411454
1	40	40	G20	15	green	red	1	3.443576317	17302.601	16296.846	11826.553	0.351986537
1	40	40	G20	30	green	red	1	2.324053649	15077.564	13225.408	8408.095	0.297074632
1	41	41	G21	0	green	green	0	12.52981596	21454.059	19280.162	4406.677	0.108181202
1	41	41	G21	15	green	NA	NA	NA	NA	NA	NA	NA
1	41	41	G21	30	green	NA	NA	NA	NA	NA	NA	NA
1	42	42	R21	0	red	green	0	20.76505724	3403.485	2724.329	2794.347	0.456010414
1	42	42	R21	15	red	green	0	6.782885642	16031.207	14131.709	3852.192	0.127712851
1	42	42	R21	30	red	green	0	0.498275554	20021.846	17887.073	4537.175	0.119686214
1	43	43	G22	0	green	red	1	6.919919903	26933.729	23921.055	5115.373	0.100587842
1	43	43	G22	15	green	red	1	6.080173032	20868.479	19242.839	11511.992	0.28700109
1	43	43	G22	30	green	red	1	3.647956543	23426.851	20511.029	11160.146	0.253998281
1	44	44	R22	0	red	red	1	12.52603732	10062.392	8711.193	5968.445	0.317917169
1	44	44	R22	15	red	red	1	3.3473102	24823.43	21974.434	6383.804	0.136412294
1	44	44	R22	30	red	NA	NA	NA	NA	NA	NA	NA
1	45	45	G23	0	green	green	0	6.791459996	19587.444	17355.546	3628.589	0.098221313
1	45	45	G23	15	green	red	1	6.278830659	9711.913	8700.135	5461.479	0.296625286
1	45	45	G23	30	green	red	1	4.109445316	16692.277	14966.368	9566.464	0.302175409
1	46	46	R23	0	red	green	0	13.4275375	11626.147	10390.969	8211.405	0.372955522
1	46	46	R23	15	red	green	0	6.780173761	24367.488	22034.301	9366.81	0.201863122
1	46	46	R23	30	red	red	1	1.81300211	26996.993	24319.082	9320.01	0.181619697
1	47	47	G24	0	green	green	0	10.72670517	17804.642	16001.428	3177.356	0.093987737
1	47	47	G24	15	green	green	0	2.946381768	12524.526	10927.593	5782.112	0.246549661
1	47	47	G24	30	green	NA	NA	NA	NA	NA	NA	NA
1	48	48	R24	0	red	green	0	12.28095585	14364.955	13189.522	11623.013	0.421819402
1	48	48	R24	15	red	NA	NA	NA	NA	NA	NA	NA
1	48	48	R24	30	red	NA	NA	NA	NA	NA	NA	NA
1	49	49	G25	0	green	green	0	5.226069306	21841.781	19456.971	4649.134	0.112573232
1	49	49	G25	15	green	red	1	2.290080416	13160.413	11012.983	3928.455	0.162511506
1	49	49	G25	30	green	NA	NA	1.940964715	19045.323	16398.326	7543.943	0.212843294
1	50	50	R25	0	red	green	0	12.96616357	8759.502	7726.945	6124.923	0.371512613
1	50	50	R25	15	red	green	0	3.848337034	19091.156	17109.549	5794.817	0.1600747
1	50	50	R25	30	red	red	1	1.279410425	25131.052	22413.931	7193.459	0.151297961
1	51	51	R26	0	red	NA	NA	13.47612041	4743.217	3737.77	2689.072	0.317070643
1	51	51	R26	15	red	green	0	3.956515802	20815.243	18495.216	5326.404	0.135495849
1	51	51	R26	30	red	NA	NA	0.89759057	24939.495	22363.674	6231.425	0.131733775
1	52	52	G26	0	green	red	1	10.1385872	15214.39	13465.703	2850.572	0.099392007
1	52	52	G26	15	green	red	1	1.773985696	9145.298	8118.171	4785.398	0.277197937
1	52	52	G26	30	green	green	0	2.169857724	15048.407	12617.954	6016.542	0.217467776
1	53	53	R27	0	red	green	0	12.20036884	3427.898	2794.613	2222.6	0.357186994
1	53	53	R27	15	red	red	1	0.267750645	18196.462	16136.625	4130.426	0.120304533
1	53	53	R27	30	red	green	0	0.134941391	23910.121	21449	5972.687	0.131675545
1	54	54	G27	0	green	green	0	7.709505703	19780.013	17694.938	3633.592	0.096960554
1	54	54	G27	15	green	green	0	7.306316886	21608.818	19885.711	12077.059	0.29105184
1	54	54	G27	30	green	green	0	2.897515617	17669.052	15390.773	9636.835	0.291496855
1	55	55	R28	0	red	green	0	13.97759557	14538.827	13196.457	11260.486	0.405998583
1	55	55	R28	15	red	red	1	8.49475296	29843.879	27643.231	14083.015	0.244976917
1	55	55	R28	30	red	red	1	6.169201889	34526.602	31495.206	13757.501	0.208378132
1	56	56	G28	0	green	green	0	8.456903374	15684.296	13966.766	3032.127	0.102260317
1	56	56	G28	15	green	green	0	7.784938256	19450.614	16816.508	3900.079	0.107537593
1	56	56	G28	30	green	green	0	6.983765959	23918.939	20483.473	6261.731	0.141022317
1	57	57	R29	0	red	NA	NA	15.54485833	15473.819	13864.48	10489.902	0.357549768
1	57	57	R29	15	red	green	0	12.73840269	30134.646	27884.867	16079.525	0.277139951
1	57	57	R29	30	red	NA	NA	5.179550966	31655.376	28851.555	12066.226	0.199418906
1	58	58	G29	0	green	green	0	4.389968611	17757.867	15850.853	3937.129	0.117146056
1	58	58	G29	15	green	red	1	3.590281582	16387.143	14415.462	4316.015	0.140118506
1	58	58	G29	30	green	NA	NA	NA	NA	NA	NA	NA
1	59	59	R30	0	red	red	1	13.45947907	5131.951	4137.746	2462.104	0.265607819
1	59	59	R30	15	red	red	1	4.712419235	19029.887	16999.908	4365.314	0.121158447
1	59	59	R30	30	red	NA	NA	0.724188483	23488.958	21003.426	5469.963	0.122941558
1	60	60	G30	0	green	green	0	9.43932132	19486.198	17383.69	3458.844	0.093812165
1	60	60	G30	15	green	NA	NA	8.689086822	16725.458	14778.57	3160.404	0.100317458
1	60	60	G30	30	green	NA	NA	5.655128853	21801.898	19268.919	6777.945	0.165030683
2	61	1	R1	0	red	red	1	11.77399062	8244.216	7162.995	6543.831	0.424725215
2	61	1	R1	15	red	NA	NA	5.796481441	29013.362	26751.87	13776.938	0.247052465
2	61	1	R1	30	red	NA	NA	NA	NA	NA	NA	NA
2	62	2	G1	0	green	green	0	9.619947928	27943.253	25319.88	8348.147	0.156734058
2	62	2	G1	15	green	NA	NA	NA	NA	NA	NA	NA
2	62	2		30	green	NA	NA	NA	NA	NA	NA	NA
2	63	3	R2	0	red	NA	NA	12.83603561	6705.127	5957.659	4910.553	0.387794045
2	63	3	R2	15	red	red	1	4.922858801	26415.8	23996.13	9428.078	0.187020771
2	63	3	R2	30	red	NA	NA	NA	NA	NA	NA	NA
2	64	4	G2	0	green	red	1	12.97297003	23493.407	21166.471	5113.487	0.114498454
2	64	4	G2	15	green	green	0	2.392572138	13085.341	11772.379	7731.263	0.3110206
2	64	4		30	green	NA	NA	NA	NA	NA	NA	NA
2	65	5	R3	0	red	red	1	10.53622403	5272.326	4482.795	3679.628	0.377199627
2	65	5	R3	15	red	NA	NA	3.566245212	19262.692	17621.78	7411.633	0.200941822
2	65	5	R3	30	red	NA	NA	NA	NA	NA	NA	NA
2	66	6	G3	0	green	green	0	7.847485358	18219.156	16525.623	5840.135	0.168086693
2	66	6	G3	15	green	red	1	2.854032863	11363.03	9904.366	5663.717	0.266309848
2	66	6		30	green	NA	NA	NA	NA	NA	NA	NA
2	67	7	R4	0	red	red	1	10.64135821	2461.73	2228.342	2088.116	0.445220457
2	67	7	R4	15	red	NA	NA	5.958000032	11034.1	10168.628	6134.256	0.289314469
2	67	7	R4	30	red	NA	NA	NA	NA	NA	NA	NA
2	68	8	G4	0	green	red	1	12.62925696	21680.544	19308.873	4969.632	0.121241832
2	68	8	G4	15	green	red	1	2.671159767	14898.724	13031.056	8492.006	0.304048439
2	68	8		30	green	NA	NA	NA	NA	NA	NA	NA
2	69	9	R5	0	red	red	1	6.585678298	4531.179	3917.119	2944.297	0.348507711
2	69	9	R5	15	red	green	0	7.214461547	22720.16	22151.776	16908.881	0.376825306
2	69	9	R5	30	red	NA	NA	NA	NA	NA	NA	NA
2	70	10	G5	0	green	green	0	13.94960857	21661.772	19301.1	4247.765	0.103697929
2	70	10	G5	15	green	green	0	6.375233756	15266.575	13271.134	5915.109	0.207273436
2	70	10		30	green	NA	NA	NA	NA	NA	NA	NA
2	71	11	R6	0	red	green	0	8.696001477	4043.107	3166.436	2304.714	0.319675463
2	71	11	R6	15	red	green	0	11.329614	6233.412	5687.274	5096.569	0.427539908
2	71	11	R6	30	red	NA	NA	NA	NA	NA	NA	NA
2	72	12	G6	0	green	red	1	9.020742286	31230.079	27997.045	8850.779	0.149437933
2	72	12	G6	15	green	green	0	1.90221513	13491.571	12389.704	9047.364	0.349571804
2	72	12		30	green	NA	NA	NA	NA	NA	NA	NA
2	73	13	R7	0	red	red	1	6.541688049	8901.132	7611.028	5792.605	0.350808435
2	73	13	R7	15	red	green	0	3.995978484	23142.498	21633.987	12671.061	0.282984718
2	73	13	R7	30	red	NA	NA	NA	NA	NA	NA	NA
2	74	14	G7	0	green	red	1	9.312201981	28818.177	26370.433	7573.529	0.137229928
2	74	14	G7	15	green	green	0	0.935019966	21202.037	19359.543	12376.812	0.305136338
2	74	14		30	green	NA	NA	NA	NA	NA	NA	NA
2	75	15	R8	0	red	red	1	11.19197315	3191.809	2505.364	2058.7	0.361354658
2	75	15	R8	15	red	green	0	6.697472117	16005.193	14649.124	7616.185	0.248453913
2	75	15	R8	30	red	NA	NA	NA	NA	NA	NA	NA
2	76	16	G8	0	green	red	1	9.262697524	24588.338	21829.708	5993.871	0.129128034
2	76	16	G8	15	green	green	0	1.640406409	15667.357	14085.52	8359.277	0.280956931
2	76	16		30	green	NA	NA	NA	NA	NA	NA	NA
2	77	17	R9	0	red	green	0	9.392553249	12137.803	10460.91	7701.721	0.340803523
2	77	17	R9	15	red	green	0	6.498826222	30808.13	28476.243	15673.552	0.264379148
2	77	17	R9	30	red	NA	NA	NA	NA	NA	NA	NA
2	78	18	G9	0	green	green	0	9.437768299	24593.998	22098.254	6359.025	0.136190154
2	78	18	G9	15	green	green	0	2.596381022	17426.238	15468.682	8703.398	0.264581826
2	78	18		30	green	NA	NA	NA	NA	NA	NA	NA
2	79	19	R10	0	red	red	1	11.60864613	10785.805	9429.37	7776.644	0.38469338
2	79	19	R10	15	red	red	1	4.72518606	20821.338	19030.72	8171.888	0.205055608
2	79	19	R10	30	red	NA	NA	NA	NA	NA	NA	NA
2	80	20	G10	0	green	green	0	5.960013402	27470.134	25007.875	8772.046	0.167156608
2	80	20	G10	15	green	red	1	2.053323806	17090.559	15742.851	11076.315	0.337348908
2	80	20		30	green	NA	NA	NA	NA	NA	NA	NA
2	81	21	R11	0	red	NA	NA	11.11276038	9913.442	8902.234	7410.976	0.393872429
2	81	21	R11	15	red	green	0	4.129314777	23824.874	21776.141	9432.438	0.206847106
2	81	21	R11	30	red	NA	NA	NA	NA	NA	NA	NA
2	82	22	G11	0	green	green	0	6.991446156	22030.835	19216.172	6694.983	0.162314395
2	82	22	G11	15	green	red	1	1.153661104	21411.983	19409.034	12031.962	0.294749197
2	82	22		30	green	NA	NA	NA	NA	NA	NA	NA
2	83	23	R12	0	red	green	0	10.91014643	10448.053	8973.046	7691.951	0.396061572
2	83	23	R12	15	red	red	1	5.644251838	29301.574	26953.659	13872.889	0.246606196
2	83	23	R12	30	red	NA	NA	NA	NA	NA	NA	NA
2	84	24	G12	0	green	red	1	12.03118326	19913.909	17684.561	4346.991	0.115616167
2	84	24	G12	15	green	NA	NA	2.59071096	18686.979	17657.53	13408.675	0.368932622
2	84	24		30	green	NA	NA	NA	NA	NA	NA	NA
2	85	25	R13	0	red	red	1	11.01525631	15161.163	13468.577	10377.299	0.362465709
2	85	25	R13	15	red	red	1	6.430262843	32483.638	29980.15	14902.916	0.23858489
2	85	25	R13	30	red	NA	NA	NA	NA	NA	NA	NA
2	86	26	G13	0	green	green	0	5.59067754	29498.992	26744.762	10051.81	0.178718689
2	86	26	G13	15	green	green	0	4.343829512	16829.977	14497.554	6099.285	0.194694086
2	86	26		30	green	NA	NA	NA	NA	NA	NA	NA
2	87	27	R14	0	red	green	0	8.168387945	8756.811	7190.335	4875.31	0.305716772
2	87	27	R14	15	red	red	1	4.368169614	29320.938	26979.575	12421.694	0.220631986
2	87	27	R14	30	red	NA	NA	NA	NA	NA	NA	NA
2	88	29	G14	0	green	green	0	7.345451982	28668.714	26072.954	9537.16	0.174221217
2	88	29	G14	15	green	green	0	2.248889077	21655.494	19546.879	14489.58	0.35166858
2	88	29		30	green	NA	NA	NA	NA	NA	NA	NA
2	89	30	R15	0	red	red	1	11.67867217	9502.848	8221.008	6617.236	0.373351939
2	89	30	R15	15	red	red	1	7.720776497	30709.126	28570.592	15571.366	0.262676115
2	89	30	R15	30	red	NA	NA	NA	NA	NA	NA	NA
2	90	31	G15	0	green	NA	NA	NA	NA	NA	NA	NA
2	90	31	G15	15	green	green	0	3.82266719	25445.745	24678.004	20763.058	0.414235934
2	90	31		30	green	NA	NA	NA	NA	NA	NA	NA
2	91	32	R16	0	red	NA	NA	NA	NA	NA	NA	NA
2	91	32	R16	15	red	green	0	9.607953353	32479.435	30615.331	18475.082	0.292814811
2	91	32	R16	30	red	NA	NA	NA	NA	NA	NA	NA
2	92	33	G16	0	green	NA	NA	NA	NA	NA	NA	NA
2	92	33	G16	15	green	red	1	2.634367936	13417.034	12428.746	7752.405	0.29994858
2	92	33		30	green	NA	NA	NA	NA	NA	NA	NA
2	93	34	R17	0	red	NA	NA	NA	NA	NA	NA	NA
2	93	34	R17	15	red	green	0	5.564529054	35963.6	33882.306	21842.081	0.312718128
2	93	34	R17	30	red	NA	NA	NA	NA	NA	NA	NA
2	94	35	G17	0	green	NA	NA	NA	NA	NA	NA	NA
2	94	35	G17	15	green	red	1	2.830294178	15230.238	13779.703	7582.067	0.261360993
2	94	35		30	green	NA	NA	NA	NA	NA	NA	NA
2	95	37	G18	0	green	NA	NA	NA	NA	NA	NA	NA
2	95	37	G18	15	green	green	0	4.61424622	20044.111	17806.133	6038.352	0.15953271
2	95	37		30	green	NA	NA	NA	NA	NA	NA	NA
2	96	38	R18	0	red	NA	NA	NA	NA	NA	NA	NA
2	96	38	R18	15	red	NA	NA	11.34920708	26958.307	26214.262	22780.943	0.428434124
2	96	38	R18	30	red	NA	NA	NA	NA	NA	NA	NA
2	97	39	G19	0	green	NA	NA	NA	NA	NA	NA	NA
2	97	39	G19	15	green	green	0	7.784961034	18301.884	15759.71	4682.223	0.137463414
2	97	39		30	green	NA	NA	NA	NA	NA	NA	NA
2	98	40	R19	0	red	NA	NA	NA	NA	NA	NA	NA
2	98	40	R19	15	red	green	0	6.023262871	30124.761	28023.467	15406.236	0.264947644
2	98	40	R19	30	red	NA	NA	NA	NA	NA	NA	NA
2	99	41	G20	0	green	NA	NA	NA	NA	NA	NA	NA
2	99	41	G20	15	green	red	1	6.853836197	17303.051	14878.857	4809.852	0.149458261
2	99	41		30	green	NA	NA	NA	NA	NA	NA	NA
2	100	44	R20	0	red	NA	NA	NA	NA	NA	NA	NA
2	100	44	R20	15	red	red	1	11.53864091	9124.775	8657.243	6440.692	0.362202535
2	100	44	R20	30	red	NA	NA	NA	NA	NA	NA	NA
2	101	45	G21	0	green	NA	NA	NA	NA	NA	NA	NA
2	101	45	G21	15	green	red	1	3.682986332	19900.606	18569.609	11457.707	0.297833194
2	101	45		30	green	NA	NA	NA	NA	NA	NA	NA
2	102	47	G22	0	green	NA	NA	NA	NA	NA	NA	NA
2	102	47	G22	15	green	green	0	4.856722509	16049.088	13621.114	5299.66	0.178618939
2	102	47		30	green	NA	NA	NA	NA	NA	NA	NA
2	103	48	R21	0	red	NA	NA	NA	NA	NA	NA	NA
2	103	48	R21	15	red	NA	NA	2.298178978	28423.901	26019.8	9814.285	0.180264839
2	103	48	R21	30	red	NA	NA	NA	NA	NA	NA	NA
2	104	49	G23	0	green	NA	NA	NA	NA	NA	NA	NA
2	104	49	G23	15	green	red	1	8.707837605	20126.741	17585.814	6545.358	0.173559124
2	104	49		30	green	NA	NA	NA	NA	NA	NA	NA
2	105	50	R22	0	red	NA	NA	NA	NA	NA	NA	NA
2	105	50	R22	15	red	red	1	10.57929971	7543.288	7451.523	6477.138	0.431958629
2	105	50	R22	30	red	NA	NA	NA	NA	NA	NA	NA
2	106	51	G24	0	green	NA	NA	NA	NA	NA	NA	NA
2	106	51	G24	15	green	red	1	1.352194029	21403.059	19157.539	10433.564	0.257233979
2	106	51		30	green	NA	NA	NA	NA	NA	NA	NA
2	107	52	R23	0	red	NA	NA	NA	NA	NA	NA	NA
2	107	52	R23	15	red	green	0	6.296576126	9281.713	8760.226	6609.082	0.366317722
2	107	52	R23	30	red	NA	NA	NA	NA	NA	NA	NA
2	108	53	G25	0	green	NA	NA	NA	NA	NA	NA	NA
2	108	53	G25	15	green	NA	NA	1.567612271	25233.368	22544.895	10549.087	0.220792602
2	108	53		30	green	NA	NA	NA	NA	NA	NA	NA
2	109	54	R24	0	red	NA	NA	NA	NA	NA	NA	NA
2	109	54	R24	15	red	green	0	14.75097594	8237.098	8018.434	7527.504	0.463073371
2	109	54	R24	30	red	NA	NA	NA	NA	NA	NA	NA
2	110	55	G26	0	green	NA	NA	NA	NA	NA	NA	NA
2	110	55	G26	15	green	green	0	0.472805629	20188.665	18207.262	10607.227	0.276259172
2	110	55		30	green	NA	NA	NA	NA	NA	NA	NA
2	111	56	R25	0	red	NA	NA	NA	NA	NA	NA	NA
2	111	56	R25	15	red	green	0	17.3080482	7555.698	7743.592	8435.273	0.551350618
2	111	56	R25	30	red	NA	NA	NA	NA	NA	NA	NA
2	112	57	G27	0	green	NA	NA	NA	NA	NA	NA	NA
2	112	57	G27	15	green	red	1	3.120182276	32288.054	30574.88	20982.654	0.333784198
2	112	57		30	green	NA	NA	NA	NA	NA	NA	NA
2	113	58	R26	0	red	NA	NA	NA	NA	NA	NA	NA
2	113	58	R26	15	red	red	1	3.808076247	19699.894	17961.107	7149.629	0.189841715
2	113	58	R26	30	red	NA	NA	NA	NA	NA	NA	NA
2	114	59	G28	0	green	NA	NA	NA	NA	NA	NA	NA
2	114	59	G28	15	green	red	1	1.593282411	27643.575	24822.422	11417.394	0.217615116
2	114	59		30	green	NA	NA	NA	NA	NA	NA	NA
2	115	60	R27	0	red	NA	NA	NA	NA	NA	NA	NA
2	115	60	R27	15	red	green	0	10.64127059	22998.282	21869.033	14936.755	0.332909491
2	115	60	R27	30	red	NA	NA	NA	NA	NA	NA	NA
